# Supplementary material for: Crotoxin B: Heterologous Expression, Protein Folding, Immunogenic Properties, and Irregular Presence in Crotalid Venoms
Source: Toxins (Basel). 2022 May 31;14(6):382. doi: 10.3390/toxins14060382 (PMC9228539; doi:10.3390/toxins14060382)
Supplement: Supplementary file 1 [file toxins-14-00382-s001.zip]

Archive with 1 entries (1 files):
- toxins-1710576-supplementary.pdf
